# Supplementary material for: AMPK regulates germline stem cell quiescence and integrity through an endogenous small RNA pathway
Source: PLoS Biol. 2019 Jun 5;17(6):e3000309. doi: 10.1371/journal.pbio.3000309 (PMC6576793; doi:10.1371/journal.pbio.3000309)
Supplement: S1 Data — (XLSX) [file pbio.3000309.s008.xlsx]

## Sheet: Fig 1 data
Percentage of fertile animals Fig 1A
Genotype	Exp-1	Exp-2	Exp-3
daf-2	100	100	100
daf-2; aak(0)	100	100	100
daf-2 PD	100	100	100
daf-2; aak(0)	5.4	8.4	6.5
Percentage of Soamatic defects Fig 1B
Genotype	WT-like	Protruding vulva	Multivulva	Burst vulva	Post-dauer lethality
daf-2	100
daf-2; aak(0)	66.3 + 6.5	10.12 + 2.5	5.16 + 1.8	7.32 + 1.3	11.11 + 3.3

## Sheet: Fig 2 Data
Percentege of males in Fig 2A
15 crosses were set and percentage of males/hermaphrodites were counted
n	daf-2; aak(0)	daf-2; aak(0) PD
1	52.35	0
2	50.15	0
3	47.22	0
4	49.35	0
5	51	0.8
6	50.77	0.1
7	47.6	0
8	52.23	0
9	45.6	0.45
10	50.65	0
11	48.23	0
12	49.12	0
13	51.5	0.6
14	49.2	0
15	50.7	0
Percentage of fertile worms in Fig 2B
n	daf-2; aak(0)	daf-2; aak(0) PD
1	100	5.4
2	99.98	9.4
15 crosses were set and the experiment was performed 2 times.

## Sheet: Fig 3 Data
No. of germ cells upon RNAi treatmet in daf-2; aak(0) dauer animals in Fig 3A
n	daf-2	L4440	srg-1	nhr-1	irld-1
1	44	180	100	90	76
2	34	176	110	119	69
3	37	175	76	113	71
4	38	192	80	98	80
5	32	187	75	89	86
6	39	165	92	100	71
7	36	158	69	110	63
8	37	164	72	116	69
9	39	156	89	111	78
10	41	178	91	101	72
11	34	192	101	117	69
12	39	166	106	98	80
13	43	176	99	99	77
14	35	154	79	108	71
15	37	189	88	100	74
16	39	198	81	116	82
17	41	200	93	105	75
18	35	187	80	104	71
19	38	185	77	98	72
20	42	165	69	90	73
21	36	176	90	76	86
22	40	187	91	80	60
23	32	196	104	92	64
24	36	179	97	113	64
25	37	189	106	89	65
26	35	165	87	118	74
27	39	168	80	99	71
28	42	156	92	112	69
29	45	166	71	87	64
30	38	171	74	90	69
31	34	187	84	79	73
32	37	190	80	109	71
33	32	165	91	105	69
34	37	176	96	89	66
35	39	188	89	103	64
36	44	176	79	119	79
37	42	159	76	111	70
38	43	180	111	90	69
39	44	186	106	94	76
40	37	177	96	109	64
41	35	170	105	97	74
42	38	166	85	87	71
43	39	187	92	97	73
44	34	154	96	107	69
45	37	177	89	103	83
46	39	165	77	118	67
47	40	198	81	88	74
48	42	181	99	79	62
49	37	171	100	97	70
50	33	164	91	106	81
					71
Percentage of fertile animals Fig 3B
Genotype	Exp-1	Exp-2	Exp-3
daf-2	100	100	100
daf-2; aak(0); L4440(RNAi)	8.2	6.8	5.1
daf-2; aak(0); srg-1(RNAi)	12	8.7	7
daf-2; aak(0); nhr-1(RNAi)	11.2	8.9	7.8
daf-2; aak(0); irld-1	9.5	7	5.9

## Sheet: Fig 4C data
Quantification of western blots in Fig 4C from 3 independent experiments. Values are normalized to tubulin
	daf-2			daf-2, aak(0)			glp-1(RNAi)			daf-2; aak(0; glp-1(RNAi)
	Exp-1	Exp-2	Exp-3	Exp-1	Exp-2	Exp-3	Exp-1	Exp-2	Exp-3	Exp-1	Exp-2	Exp-3
H3K4me3	1.4	1.22	1.35	2.3	2.25	2.44	0.8	0.72	0.91	1.42	1.3	1.47
H3K9me3	0.02	0.05	0.04	0.87	0.77	0.95	0.02	0.01	0.025	0.08	0.04	0.085
H3K9ac	0	0.002	0	0.89	1.02	1.1	0.02	0.001	0.027	0.03	0.045	0.02
H3K27me3	1.1	0.98	0.9	1.65	1.29	1.58	0.001	0.02	0.03	0.75	0.68	0.81

## Sheet: Fig 5 data
Fig 5A Quantification of H3K4me3 per nucleus in daf-2 dauer animals normalized to DAPI from 3 independent experiments
Exp-1	Exp-2	Exp-3
1.08	1.12	1.1
1.14	1.18	1.12
1.01	1.19	1.05
0.95	1.16	1.06
1.12	1.19	1.15
1.086	1.15	1.099
1.11	1.21	1.19
1.03	1.19	1.05
1.2	1.05	1.19
1.15	1.08	1.096
1.29	1.11	1.15
1.19	1.11	1.16
1.2	1.02	1.09
1.06	1.08	1.01
1.12	1.11	1.15
1.18	1.25	1.14
1.19	1.11	1.05
1.16	1.04	0.98
1.19	1.11	1.15
1.15	1.22	1.11
1.21	1.03	1.08
1.19	1.21	1.14
1.29	1.11	1.19
1.18	1.13	1.15
1.1454	1.14	1.16
Fig 5A' Quantification of H3K4me3 per nucleus in daf-2; aak(0) dauer animals normalized to DAPI from 3 independent experiments
Exp-1	Exp-2	Exp-3
0.54	0.68	0.66
0.55	0.6	0.59
0.44	0.56	0.6
0.54	0.75	0.7
0.68	0.85	0.78
0.88	1	0.96
0.94	1.09	0.99
1.001	1.15	1.02
1.11	1.24	1.13
1.12	1.33	1.22
1.05	1.25	1.09
1.33	1.45	1.31
1.41	1.55	1.48
1.54	1.82	1.77
1.6	1.8	1.75
1.78	1.99	1.84
1.65	1.9	1.88
1.88	1.98	1.9
1.78	1.89	1.93
1.74	1.97	1.95
2.1	2.22	2.18
Fig 5B Quantification of H3K49me3 per nucleus in daf-2 dauer animals normalized to DAPI from 3 independent experiments
Exp-1	Exp-2	Exp-3
1.0002	1.0006	1.02
1.04	1.01	1.09
1.086	1.15	1.09
1.0001	1.004	1.02
1.02	1.003	1.075
1.08	1.02	1.05
1.11	1.11	1.18
1.11	1.04	1.06
1.2	1.11	1.11
1.219	1.13	1.19
1.19	1.21	1.15
1.2	1.11	1.12
1.06	1.13	1.09
1.12	1.14	1.1
1.18	1.11	1.1
1.09	0.99	0.95
1.16	1.11	1.145
1.18	1.04	1.11
1.11	1.023	1.15
1.06	1.11	1.09
0.98	1.12	1.09
1.056	0.98	1.004
1.023	1.114	1.09
1.14	1.098	1.12
Fig 5B' Quantification of H3K9me3 per nucleus in daf-2; aak(0) dauer animals normalized to DAPI from 3 independent experiments
Exp-1	Exp-2	Exp-3
1.19	0.87	0.99
1.3	1.01	1.12
1.4	0.97	1.22
1.05	1.19	1.09
0.8	1.7	0.99
1	1.8	1.22
1.13	1.89	1.9
0.89	1.42	0.99
0.97	1.45	1.22
1.06	1.98	1.89
1.07	1.49	1.14
1.04	0.44	0.98
1.29	0.89	1.11
1.12	1.99	1.08
1	0.56	1.15
0.98	1.35	1.08
1.14	1.44	1.19
1.25	1.48	1.38
0.9	1.312	0.88
1.5	0.97	1.4
1.15	1.86	1.26
1.06	1.45	1.36
0.97	1.83	1.45
1.75	0.9	1.25
1.24	0.97	0.89
Fig 5C Quantification of H3K4me3 per nucleus in daf-2 post-dauer animals normalized to DAPI from 3 independent experiments
Exp-1	Exp-2	Exp-3
0.68	0.72	0.54
0.7	0.76	0.62
0.71	0.78	0.63
0.72	0.77	0.58
0.725	0.83	0.62
0.75	0.85	0.65
0.78	0.85	0.64
0.79	0.9	0.66
0.88	0.92	0.76
1.08	1.14	0.98
1.18	1.26	1.02
1.24	1.27	1.12
1.32	1.36	1.22
1.41	1.45	1.28
1.42	1.52	1.31
1.43	1.55	1.32
1.44	1.62	1.33
1.448	1.65	1.34
1.5	1.62	1.38
1.58	1.72	1.381
1.68	1.82	1.62
1.72	1.79	1.681
1.84	1.89	1.92
1.9	1.99	2.06
2.1	2.1	2.15
2.22	2.25	2.3
2.25	2.3	2.4
Fig 5C' Quantification of H3K4me3 per nucleus in daf-2; aak(0) post-dauer animals normalized to DAPI from 3 independent experiments
Exp-1	Exp-2	Exp-3
1.88	1.82	2.13
1.82	1.79	2.05
1.88	1.89	2.11
1.91	1.99	2.21
1.86	2.18	2.18
1.97	2.25	1.99
1.78	2.3	2.05
1.87	2.11	2.11
1.93	2.2	2.21
1.98	2.13	1.8
2.03	2.05	2.13
2.09	2.11	1.91
1.95	2.21	2.11
1.94	2.18	2.18
2.08	1.99	1.99
1.91	2.05	1.9
1.88	2.11	2.1
1.79	2.21	2.22
1.93	2.18	2.25
2.2	1.98	2.09
1.99	2.03	1.98
2.13	2.09	2.03
2.05	1.95	2.09
2.11	1.94	1.95
2.21	1.89	1.94
2.18	1.99	2.28
1.99	2.18	2.2
Fig 5D Quantification of H3K9me3 per nucleus in daf-2 post-dauer animals normalized to DAPI from 3 independent experiments
Exp-1	Exp-2	Exp-3
0.99	0.98	1.14
1.22	1.02	1.26
1.15	1.12	0.99
0.78	1.22	1
1.02	1.28	0.91
1.11	0.88	1.03
1.08	1.02	1.07
0.98	1.07	1.2
1.07	0.99	1.18
1.15	1.08	0.99
0.98	0.87	0.99
0.88	1.2	1.22
1.02	1.11	1.15
1.07	1	0.78
0.99	0.85	1.02
1.08	0.9	1.11
0.87	0.92	0.98
1.2	1.14	1.08
1.11	1.26	1.07
1.28	0.99	0.88
1.02	1	1.02
0.99	0.91	1.07
1	1.03	0.99
0.91	1.07	1.08
1.03	1.2	1.02
1.07	1.18	1.12
1.2	0.99	1.22
Fig 5D' Quantification of H3K9me3 per nucleus in daf-2; aak(0) post-dauer animals normalized to DAPI from 3 independent experiments
Exp-1	Exp-2	Exp-3
2.13	1.82	2.13
2.05	1.79	2.05
2.11	1.89	2.11
2.21	1.99	2.21
2.18	2.18	2.18
1.99	2.25	1.99
2.05	2.3	2.05
2.11	2.11	2.21
2.21	2.2	2.21
1.8	2.13	1.8
2.13	2.05	2.13
1.91	2.11	1.91
2.11	2.21	2.11
2.21	2.18	2.21
2.18	1.99	2.18
1.99	2.05	1.99
1.9	2.11	1.9
2.1	2.21	2.1
2.22	2.18	2.22
2.25	1.98	2.25
2.09	2.03	2.09
1.98	2.09	1.98
2.03	1.95	2.03
2.09	1.94	2.09
1.95	1.89	1.95
1.94	1.99	1.94
2.28	2.18	2.28

## Sheet: Fig 6 data
Fig 6A Quantification of mRNA levels normalized to tubuilin in dauer animals from 3 independent experiments
	daf-2			daf-2; aak(0)
	Exp-1	Exp-2	Exp-3	Exp-1	Exp-2	Exp-3
ppk-2	1.04	0.88	1.01	1.82	1.64	1.77
pmk-1	1.1	0.84	0.99	1.65	1.5	1.62
mek-2	1.25	1.12	1.15	-0.3	-0.18	-19
spe-26	-0.48	-0.33	-40	1.45	1.66	1.59
pro-2	-1.25	-1.09	-1.11	1.58	1.7	1.68
Fig 6B Quantification of mRNA levels normalized to tubuilin in post-dauer animals from 3 independent experiments
	daf-2			daf-2; aak(0)
	Exp-1	Exp-2	Exp-3	Exp-1	Exp-2	Exp-3
ppk-2	1.08	0.98	1.06	-0.32	-0.14	-0.22
pmk-1	0.98	1.08	1.05	1.45	1.6	1.55
mek-2	1.68	1.78	1.79	-0.2	-0.08	-0.19
spe-26	1.68	1.52	1.65	1.7	1.62	1.66
pro-2	1.78	1.64	1.74	1.31	1.22	1.29

## Sheet: Fig 7 data
Percentage of fertile animals from 3 independent experiments in Fig 7A
	Exp-1	Exp-2	Exp-3
dcr-1(RNAi)	68.5	73.2	66
rde-4RNAi)	52	48.3	46.5
ergo-1(RNAi)	35.1	32	31.9
hrde-1(RNAi)	7.2	6	5
csr-1(RNAi)	6	7.5	7.2
L4440	7	6	5.2
No. of germ cells upon RNAi treatmet in daf-2; aak(0) dauer animals in Fig 7B
88	130	145	198	201	170
92	125	133	165	186	181
98	118	152	180	177	178
110	108	145	175	168	197
125	98	138	148	154	198
138	84	130	188	147	175
112	115	128	170	165	180
102	70	124	168	174	168
108	85	122	182	159	158
115	104	134	168	198	184
97	98	140	159	178	210
Quantification of H3K4me3 in Fig 7D from 3 independent experiments. Values are normalized to tubulin
	Exp-1	Exp-2	Exp-3
daf-2	1.15	1.28	1.09
L4440	2.38	2.2	2.28
daf-2; aak(0); dcr-1(RNAi)	1.45	1.58	1
daf-2; aak(0); rde-4(RNAi)	1.56	1.88	1.71
Quantification of H3K4me3 in Fig 7E from 3 independent experiments. Values are normalized to tubulin
	Exp-1	Exp-2	Exp-3
daf-2	0.0008	0.04	0.0002
L4440	1.56	1.88	1.71
daf-2; aak(0); dcr-1(RNAi)	0.79	0.64	0.75
daf-2; aak(0); rde-4(RNAi)	1.52	1.58	1.65

## Sheet: Fig 8 data
Percentage of fertile post-dauer aak(0) animals upon expressing aak-2 under several tissue-specific promoters Fig 8A
	Line-1	Line-2	Line3
sur-5p	80	74	83
sulp-5p	62	58	67
unc-119p	37	32	34
unc-119p+sulp-5p	72	79	83
ckb-3p	4	6	3
dpy-7p	8	12	6
unc-54p	11	6	9
elt-2p	4	9	8
No. of germ cells in aak(0) dauer animals upon expressing aak-2 under several tissue-specific promoters Fig 8B
daf-2; aak(0)	sur-5p	unc-119p	sulp-5P	unc-119p+sulp-5p	ckb-3p	dpy-7p	unc-54p	elt-2p
180	82	79	145	82	180	188	201	170
176	66	84	133	62	170	175	186	168
175	75	64	152	56	148	199	201	178
192	62	92	145	70	150	175	168	180
187	58	68	138	56	165	158	187	198
165	70	60	130	65	174	185	198	175
158	88	84	128	78	145	160	165	180
164	78	79	124	68	155	174	174	178
156	65	75	131	62	168	180	159	158
178	62	70	140	58	174	165	165	168
192	74	80	135	52	188	144	155	210
166	69	69	122	70	192	179	158	201
176	70	65	115	80	165	177	147	185
154	58	74	132	70	166	178	149	168
189	56	76	125	68	176	187	196	179
198	71	81	139	60	154	145	168	187
200	69	83	144	84	158	169	156	178
187	63	65	128	79	164	166	182	197
185	70	69	124	75	187	158	188	163
165	75	74	115	74	196	154	185	69
176	68	79	126	76	165	185	195	96
187	65	69	137	81	168	174	192	68
196	71	64	140	69	154	149	175	158
179	60	75	133	74	189	193	154	153
189	62	59	137	76	185	195	176	198
165	59	66	134	79	165	169	168	173
168	61	59	128	66	176	174	192	146
156	69	69	119	69	196	178	174	195
166	74	78	131	69	179	174	188	174
171	65	81	138	78	185	179	186	185
187	59	86	128	71	160	158	159	149
190	62	68	123	77	188	186	167	199
165	66	67	129	64	175	178	173	179
176	70	75	117	81	168	198	162	172
188	71	59	125	75	188	188	195	183
176	66	77	129	77	174	155	180	192
159	63	64	133	75	168	158	179	196
180	65	81	124	74	170	159	190	185
186	59	75	135	69	174	168	166	176
177	71	77	129	70	166	175	178	197
170	59	87	140	69	174	174	187	172
166	74	78	138	80	180	179	196	165
187	65	68	134	71	188	156	177	148
154	58	75	149	72	190	164	150	153
177	65	70	134	74	169	166	155	170
165	64	64	139	70	158	198	168	184
198	66	63	140	69	175	174	174	155
181	70	69	124	76	166	188	170	168
171	68	71	122	66	168	191	168	149
164	59	70	144	64	174	154	190	195
Quantification of H3K4me3 per nucleus in daf-2; aak(0) dauer animals normalized to DAPI from 3 independent experiments in Fig 8C
Exp-1	Exp-2	Exp-3
0.98	1.26	1.28
1.02	0.99	0.88
1.12	1	1.02
1.22	0.91	1.07
1.28	1.03	0.99
0.88	1.07	1.08
1.02	1.2	0.87
1.07	1.18	1.2
0.99	1.08	1.11
1.08	0.98	1
0.87	1.07	0.78
1.2	0.88	1.02
1.11	1.02	1.11
1	1.07	1.08
0.85	0.99	0.98
0.9	1.08	1.07
0.92	1.02	1.15
1.14	1.08	0.98
1.26	0.98	0.88
0.99	1.07	1.02
1	0.88	1.07
0.91	1.02	0.99
1.03	1.07	1.03
1.07	0.99	1.07
1.2	1.08	1.2
1.18	1.02	1.18
0.99	1.15	0.99
Quantification of H3K9me3 per nucleus in daf-2; aak(0) dauer animals normalized to DAPI from 3 independent experiments in Fig 8D
Exp-1	Exp-2	Exp-3
0.99	0.9	1.15
1.14	0.92	0.91
1.12	1.14	103
1.02	1.07	1.07
1.07	1.2	0.2
0.99	1.18	1.18
1.08	0.99	1.15
0.87	0.99	0.98
1.11	1.02	0.88
1.08	0.99	1.02
0.98	1	1.07
1.07	0.91	0.99
0.88	1.03	1.12
1.22	1.07	1.22
1.15	1.02	1.28
0.78	1.02	0.88
1.02	1.11	1.02
1.11	1	1.07
1.08	0.85	0.99
0.98	0.9	1.08
0.87	0.92	0.99
Percentage of fertile post-dauer aak(0) animals upon sid-1(RNAi) Fig 8E from 3 indpendent experiments
Exp-1	Exp-2	Exp-3
27.5	24.74	22.6

## Sheet: S1_Fig data
Percentage of fertile animals in S1A Fig
	Exp-1	Exp-2	Exp-3
daf-2; aak-1	100	100	100
daf-2; aak-2	100	100	100
daf-2; aak-1(PD	100	100	100
daf-2; aak-2(PD	100	98.5	99
Percentage of fertile animals in S1B Fig
	Exp-1	Exp-2	Exp-3
daf-7; aak(0)	100	100	100
aak(0)	100	100	100
daf-7; aak(0)PD	10.2	12.2	8
aak(0)PD	14.1	10.2	8.9

## Sheet: S2_Fig data
Control brood size in S2A Fig
daf-2	dcr-1(RNAi)	rde-4(RNAi)	ergo-1(RNAi)	hrde-1(RNAi)	csr-1(RNAi)	L4440
278	45	145	155	200	15	177
285	15	125	178	198	12	168
274	20	189	198	165	35	192
245	15	220	245	221	0	162
251	5	185	225	225	0	245
235	25	150	241	198	0	225
298	70	178	210	145	0	215
274	32	210	208	178	0	245
269	28	225	256	235	15	235
299	0	145	198	265	35	265
301	10	189	187	189	45	189
235	8	197	175	198	70	198
289	4	205	168	178	45	187
239	48	235	201	145	0	155
298	22	188	149	165	10	189
315	15	165	185	188	66	165
248	12	175	210	135	35	245
277	26	75	225	148	78	260
268	4	80	244	198	0	220
241	0	108	201	201	10	215
229	22	155	168	210	18	218
274	18	198	189	254	5	178
238	31	205	211	250	9	180
278	8	199	208	215	15	207
297	11	177	187	187	22	198
Post-dauer brood size in S2B Fig
daf-2	daf-2; aak(0)	dcr-1(RNAi)	rde-4(RNAi)	ergo-1(RNAi)	sid-1	sur-5p::aak-2	unc-119p:aak-2	sulp-5::aak-2
256	12	75	91	50	29	130	79	50
288	7	45	79	34	41	86	98	40
225	24	26	31	76	12	128	120	98
277	2	120	122	40	16	133	132	32
220	1	130	108	12	26	76	64	18
282	3	25	77	8	14	89	88	27
205	1	72	78	6	6	177	128	45
244	12	48	64	15	8	134	139	71
202	27	32	22	18	18	164	75	23
265	7	22	43	29	21	74	96	19
277	2	19	29	55	6	99	119	9
289	2	31	64	36	24	102	134	13
266	31	75	82	47	51	113	71	28
255	1	33	71	27	33	161	98	54
196	1	48	23	16	12	117	110	72
217	6	15	18	38	5	182	72	39
235	2	32	52	33	13	127	50	83
279	11	83	31	28	17	150	101	16
199	0	29	29	19	21	112	62	27
290	1	14	15	22	9	85	81	30

[truncated: 3 more sheets: S3_Fig Data, S4_Fig Data, S5_Fig Data]
